# Supplementary material for: Thromboinflammatory Biomarkers Are Early Predictors of Disease Progression in Non-Small Cell Lung Cancer Patients
Source: Cancers (Basel). 2025 Jun 10;17(12):1932. doi: 10.3390/cancers17121932 (PMC12190336; doi:10.3390/cancers17121932)
Supplement: Supplementary file 1 [file cancers-17-01932-s001.zip]

Archive with 4 entries (4 files):
- Supplemental Figure 1.tif
- Supplemental material.pdf
- Supplemental Table 1.pdf
- Supplemental Table 2.pdf
